# Supplementary material for: Comparative genomic analysis of Atlantic salmon, Salmo salar, from Europe and North America
Source: BMC Genet. 2010 Nov 23;11:105. doi: 10.1186/1471-2156-11-105 (PMC2995484; doi:10.1186/1471-2156-11-105)
Supplement: Additional file 1 — Table S1 Information on the genetic markers used in this project. [file 1471-2156-11-105-S1.XLSX]

## Sheet: Sheet1
1	Ssa0010SSFU	Informative	Atlantic salmon	EST	SNP	mapped
2	Ssa0028ECIG	Informative	Atlantic salmon	EST	SNP	mapped
3	Ssa0037ECIG	Informative	Atlantic salmon	EST	SNP	mapped
4	Ssa0045ECIG	Informative	Atlantic salmon	EST	SNP	mapped
5	Ssa0052ECIG	Informative	Atlantic salmon	EST	SNP	mapped
6	Ssa0063SSFU	Informative	Atlantic salmon	EST	SNP	mapped
7	Ssa0064ECIG	Informative	Atlantic salmon	EST	SNP	mapped
8	Ssa0099ECIG	Informative	Atlantic salmon	EST	SNP	mapped
9	Ssa0116SSFU	Informative	Atlantic salmon	EST	SNP	mapped
10	Ssa0147SSFU	Informative	Atlantic salmon	EST	SNP	mapped
11	Ssa0156ECIG	Informative	Atlantic salmon	EST	SNP	mapped
12	Ssa0172ECIG	Informative	Atlantic salmon	EST	SNP	mapped
13	Ssa0205ECIG	Informative	Atlantic salmon	EST	SNP	mapped
14	Ssa0207ECIG	Informative	Atlantic salmon	EST	SNP	mapped
15	Ssa0214ECIG	Informative	Atlantic salmon	EST	SNP	mapped
16	Ssa0218ECIG	Informative	Atlantic salmon	EST	SNP	mapped
17	Ssa0257ECIG	Informative	Atlantic salmon	EST	SNP	mapped
18	Ssa27EVMS	Informative	Atlantic salmon	EST	Microsatellite	mapped
19	BX867151	Informative	Rainbow trout	EST	Microsatellite	mapped
20	BX890355	Informative	Rainbow trout	EST	Microsatellite	mapped
21	CA368462	Informative	Rainbow trout	EST	Microsatellite	mapped
22	Ssa0001BSFU	Informative	Atlantic salmon	BAC end	Microsatellite	mapped
23	Ssa0002BSFU	Informative	Atlantic salmon	BAC end	Microsatellite	mapped
24	Ssa0003BSFU	Informative	Atlantic salmon	BAC end	Microsatellite	mapped
25	Ssa0005BSFU	Informative	Atlantic salmon	BAC end	Microsatellite	mapped
26	Ssa0006BSFU	Informative	Atlantic salmon	BAC end	Microsatellite	mapped
27	Ssa0008BSFU	Informative	Atlantic salmon	BAC end	Microsatellite	mapped
28	Ssa0010BSFU	Informative	Atlantic salmon	BAC end	Microsatellite	mapped
29	Ssa0011BSFU	Informative	Atlantic salmon	BAC end	Microsatellite	mapped
30	Ssa0013BSFU	Informative	Atlantic salmon	BAC end	Microsatellite	mapped
31	Ssa0016BSFU	Informative	Atlantic salmon	BAC end	Microsatellite	mapped
32	Ssa0017BSFU	Informative	Atlantic salmon	BAC end	Microsatellite	mapped
33	Ssa0020BSFU	Informative	Atlantic salmon	BAC end	Microsatellite	mapped
34	Ssa0023BSFU	Informative	Atlantic salmon	BAC end	Microsatellite	mapped
35	Ssa0026BSFU	Informative	Atlantic salmon	BAC end	Microsatellite	mapped
36	Ssa0030BSFU	Informative	Atlantic salmon	BAC end	Microsatellite	mapped
37	Ssa0031BSFU	Informative	Atlantic salmon	BAC end	Microsatellite	mapped
38	Ssa0032BSFU	Informative	Atlantic salmon	BAC end	Microsatellite	mapped
39	Ssa0033BSFU	Informative	Atlantic salmon	BAC end	Microsatellite	mapped
40	Ssa0037BSFU	Informative	Atlantic salmon	BAC end	Microsatellite	mapped
41	Ssa0038BSFU	Informative	Atlantic salmon	BAC end	Microsatellite	mapped
42	Ssa0039BSFU	Informative	Atlantic salmon	BAC end	Microsatellite	mapped
43	Ssa0042BSFU	Informative	Atlantic salmon	BAC end	Microsatellite	mapped
44	Ssa0043BSFU	Informative	Atlantic salmon	BAC end	Microsatellite	mapped
45	Ssa0050BSFU	Informative	Atlantic salmon	BAC end	Microsatellite	mapped
46	Ssa0051BSFU	Informative	Atlantic salmon	BAC end	Microsatellite	mapped
47	Ssa0052BSFU	Informative	Atlantic salmon	BAC end	Microsatellite	mapped
48	Ssa0054BSFU	Informative	Atlantic salmon	BAC end	Microsatellite	mapped
49	Ssa0055BSFU	Informative	Atlantic salmon	BAC end	Microsatellite	mapped
50	Ssa0057BSFU	Informative	Atlantic salmon	BAC end	Microsatellite	mapped
51	Ssa0058BSFU	Informative	Atlantic salmon	BAC end	Microsatellite	mapped
52	Ssa0063BSFU	Informative	Atlantic salmon	BAC end	Microsatellite	mapped
53	Ssa0064BSFU	Informative	Atlantic salmon	BAC end	Microsatellite	mapped
54	Ssa0067BSFU	Informative	Atlantic salmon	BAC end	Microsatellite	mapped
55	Ssa0069BSFU	Informative	Atlantic salmon	BAC end	Microsatellite	mapped
56	Ssa0072BSFU	Informative	Atlantic salmon	BAC end	Microsatellite	mapped
57	Ssa0089BSFU	Informative	Atlantic salmon	BAC end	Microsatellite	mapped
58	Ssa0091BSFU	Informative	Atlantic salmon	BAC end	Microsatellite	mapped
59	Ssa0092BSFU	Informative	Atlantic salmon	BAC end	Microsatellite	mapped
60	Ssa0093BSFU	Informative	Atlantic salmon	BAC end	Microsatellite	mapped
61	Ssa0095BSFU	Informative	Atlantic salmon	BAC end	Microsatellite	mapped
62	Ssa0098BSFU	Informative	Atlantic salmon	BAC end	Microsatellite	mapped
63	Ssa0102BSFU	Informative	Atlantic salmon	BAC end	Microsatellite	mapped
64	Ssa0105BSFU	Informative	Atlantic salmon	BAC end	Microsatellite	mapped
65	Ssa0107BSFU	Informative	Atlantic salmon	BAC end	Microsatellite	mapped
66	Ssa0112BSFU	Informative	Atlantic salmon	BAC end	Microsatellite	mapped
67	Ssa0122BSFU	Informative	Atlantic salmon	BAC end	Microsatellite	mapped
68	Ssa0124BSFU	Informative	Atlantic salmon	BAC end	Microsatellite	mapped
69	Ssa0125BSFU	Informative	Atlantic salmon	BAC end	Microsatellite	mapped
70	Ssa0132BSFU	Informative	Atlantic salmon	BAC end	Microsatellite	mapped
71	Ssa0138BSFU	Informative	Atlantic salmon	BAC end	Microsatellite	mapped
72	Ssa0142BSFU	Informative	Atlantic salmon	BAC end	Microsatellite	mapped
73	Ssa0149BSFU	Informative	Atlantic salmon	BAC end	Microsatellite	mapped
74	Ssa0153BSFU	Informative	Atlantic salmon	BAC end	Microsatellite	mapped
75	Ssa0156BSFU	Informative	Atlantic salmon	BAC end	Microsatellite	mapped
76	Ssa0159BSFU	Informative	Atlantic salmon	BAC end	Microsatellite	mapped
77	Ssa0161BSFU	Informative	Atlantic salmon	BAC end	Microsatellite	mapped
78	Ssa0162BSFU	Informative	Atlantic salmon	BAC end	Microsatellite	mapped
79	Ssa0165BSFU	Informative	Atlantic salmon	BAC end	Microsatellite	mapped
80	Ssa0166BSFU	Informative	Atlantic salmon	BAC end	Microsatellite	mapped
81	Ssa0171BSFU	Informative	Atlantic salmon	BAC end	Microsatellite	mapped
82	Ssa0173BSFU	Informative	Atlantic salmon	BAC end	Microsatellite	mapped
83	Ssa0175BSFU	Informative	Atlantic salmon	BAC end	Microsatellite	mapped
84	Ssa0178BSFU	Informative	Atlantic salmon	BAC end	Microsatellite	mapped
85	Ssa0183BSFU	Informative	Atlantic salmon	BAC end	Microsatellite	mapped
86	Ssa0184BSFU	Informative	Atlantic salmon	BAC end	Microsatellite	mapped
87	Ssa0188BSFU	Informative	Atlantic salmon	BAC end	Microsatellite	mapped
88	Ssa0192BSFU	Informative	Atlantic salmon	BAC end	Microsatellite	mapped
89	Ssa0196BSFU	Informative	Atlantic salmon	BAC end	Microsatellite	mapped
90	Ssa0203BSFU	Informative	Atlantic salmon	BAC end	Microsatellite	mapped
91	Ssa0206BSFU	Informative	Atlantic salmon	BAC end	Microsatellite	mapped
92	Ssa0208BSFU	Informative	Atlantic salmon	BAC end	Microsatellite	mapped
93	Ssa0213BSFU	Informative	Atlantic salmon	BAC end	Microsatellite	mapped
94	Ssa0215BSFU	Informative	Atlantic salmon	BAC end	Microsatellite	mapped
95	Ssa0216BSFU	Informative	Atlantic salmon	BAC end	Microsatellite	mapped
96	Ssa0221BSFU	Informative	Atlantic salmon	BAC end	Microsatellite	mapped
97	Ssa0224BSFU	Informative	Atlantic salmon	BAC end	Microsatellite	mapped
98	Ssa0226BSFU	Informative	Atlantic salmon	BAC end	Microsatellite	mapped
99	Ssa0227BSFU	Informative	Atlantic salmon	BAC end	Microsatellite	mapped
100	Ssa0229BSFU	Informative	Atlantic salmon	BAC end	Microsatellite	mapped
101	Ssa0230BSFU	Informative	Atlantic salmon	BAC end	Microsatellite	mapped
102	Ssa0232BSFU	Informative	Atlantic salmon	BAC end	Microsatellite	mapped
103	Ssa0233BSFU	Informative	Atlantic salmon	BAC end	Microsatellite	mapped
104	Ssa0240BSFU	Informative	Atlantic salmon	BAC end	Microsatellite	mapped
105	Ssa0241BSFU	Informative	Atlantic salmon	BAC end	Microsatellite	mapped
106	Ssa0245BSFU	Informative	Atlantic salmon	BAC end	Microsatellite	mapped
107	Ssa0246BSFU	Informative	Atlantic salmon	BAC end	Microsatellite	mapped
108	Ssa0249BSFU	Informative	Atlantic salmon	BAC end	Microsatellite	mapped
109	Ssa0254BSFU	Informative	Atlantic salmon	BAC end	Microsatellite	mapped
110	Ssa0256BSFU	Informative	Atlantic salmon	BAC end	Microsatellite	mapped
111	Ssa0257BSFU	Informative	Atlantic salmon	BAC end	Microsatellite	mapped
112	Ssa0259BSFU	Informative	Atlantic salmon	BAC end	Microsatellite	mapped
113	Ssa0261BSFU	Informative	Atlantic salmon	BAC end	Microsatellite	mapped
114	Ssa0265BSFU	Informative	Atlantic salmon	BAC end	Microsatellite	mapped
115	Ssa0266BSFU	Informative	Atlantic salmon	BAC end	Microsatellite	mapped
116	Ssa0268BSFU	Informative	Atlantic salmon	BAC end	Microsatellite	mapped
117	Ssa0270BSFU	Informative	Atlantic salmon	BAC end	Microsatellite	mapped
118	Ssa0273BSFU	Informative	Atlantic salmon	BAC end	Microsatellite	mapped
119	Ssa0275BSFU	Informative	Atlantic salmon	BAC end	Microsatellite	mapped
120	Ssa0278BSFU	Informative	Atlantic salmon	BAC end	Microsatellite	mapped
121	Ssa0283BSFU	Informative	Atlantic salmon	BAC end	Microsatellite	mapped
122	Ssa0286BSFU	Informative	Atlantic salmon	BAC end	Microsatellite	mapped
123	Ssa0287BSFU	Informative	Atlantic salmon	BAC end	Microsatellite	mapped
124	Ssa0288BSFU	Informative	Atlantic salmon	BAC end	Microsatellite	mapped
125	Ssa0290BSFU	Informative	Atlantic salmon	BAC end	Microsatellite	mapped
126	Ssa0291BSFU	Informative	Atlantic salmon	BAC end	Microsatellite	mapped
127	Ssa0293BSFU	Informative	Atlantic salmon	BAC end	Microsatellite	mapped
128	Ssa0295BSFU	Informative	Atlantic salmon	BAC end	Microsatellite	mapped
129	Ssa0298BSFU	Informative	Atlantic salmon	BAC end	Microsatellite	mapped
130	Ssa0301BSFU	Informative	Atlantic salmon	BAC end	Microsatellite	mapped
131	Ssa0306BSFU	Informative	Atlantic salmon	BAC end	Microsatellite	mapped
132	Ssa0307BSFU	Informative	Atlantic salmon	BAC end	Microsatellite	mapped
133	Ssa0308BSFU	Informative	Atlantic salmon	BAC end	Microsatellite	mapped
134	Ssa0309BSFU	Informative	Atlantic salmon	BAC end	Microsatellite	mapped
135	Ssa0314BSFU	Informative	Atlantic salmon	BAC end	Microsatellite	mapped
136	Ssa0316BSFU	Informative	Atlantic salmon	BAC end	Microsatellite	mapped
137	Ssa0317BSFU	Informative	Atlantic salmon	BAC end	Microsatellite	mapped
138	Ssa0323BSFU	Informative	Atlantic salmon	BAC end	Microsatellite	mapped
139	Ssa0328BSFU	Informative	Atlantic salmon	BAC end	Microsatellite	mapped
140	Ssa0338BSFU	Informative	Atlantic salmon	BAC end	Microsatellite	mapped
141	Ssa0350BSFU	Informative	Atlantic salmon	BAC end	Microsatellite	mapped
142	Ssa0355BSFU	Informative	Atlantic salmon	BAC end	Microsatellite	mapped
143	Ssa0373BSFU	Informative	Atlantic salmon	BAC end	Microsatellite	mapped
144	Ssa0375BSFU	Informative	Atlantic salmon	BAC end	Microsatellite	mapped
145	Ssa0376BSFU	Informative	Atlantic salmon	BAC end	Microsatellite	mapped
146	Ssa0377BSFU	Informative	Atlantic salmon	BAC end	Microsatellite	mapped
147	Ssa0400BSFU	Informative	Atlantic salmon	BAC end	Microsatellite	mapped
148	Ssa0420BSFU	Informative	Atlantic salmon	BAC end	Microsatellite	mapped
149	Ssa0421BSFU	Informative	Atlantic salmon	BAC end	Microsatellite	mapped
150	Ssa0443BSFU	Informative	Atlantic salmon	BAC end	Microsatellite	mapped
151	Ssa0462BSFU	Informative	Atlantic salmon	BAC end	Microsatellite	mapped
152	Ssa0484BSFU	Informative	Atlantic salmon	BAC end	Microsatellite	mapped
153	Ssa0485BSFU	Informative	Atlantic salmon	BAC end	Microsatellite	mapped
154	Ssa0488BSFU	Informative	Atlantic salmon	BAC end	Microsatellite	mapped
155	Ssa0503BSFU	Informative	Atlantic salmon	BAC end	Microsatellite	mapped
156	Ssa0518BSFU	Informative	Atlantic salmon	BAC end	Microsatellite	mapped
157	Ssa0524BSFU	Informative	Atlantic salmon	BAC end	Microsatellite	mapped
158	Ssa0554BSFU	Informative	Atlantic salmon	BAC end	Microsatellite	mapped
159	Ssa0571BSFU	Informative	Atlantic salmon	BAC end	Microsatellite	mapped
160	Ssa0580BSFU	Informative	Atlantic salmon	BAC end	Microsatellite	mapped
161	Ssa0585BSFU	Informative	Atlantic salmon	BAC end	Microsatellite	mapped
162	Ssa0592BSFU	Informative	Atlantic salmon	BAC end	Microsatellite	mapped
163	Ssa0604BSFU	Informative	Atlantic salmon	BAC end	Microsatellite	mapped
164	Ssa0609BSFU	Informative	Atlantic salmon	BAC end	Microsatellite	mapped
165	Ssa0613BSFU	Informative	Atlantic salmon	BAC end	Microsatellite	mapped
166	Ssa0614BSFU	Informative	Atlantic salmon	BAC end	Microsatellite	mapped
167	Ssa0630BSFU	Informative	Atlantic salmon	BAC end	Microsatellite	mapped
168	Ssa0631BSFU	Informative	Atlantic salmon	BAC end	Microsatellite	mapped
169	Ssa0637BSFU	Informative	Atlantic salmon	BAC end	Microsatellite	mapped
170	Ssa0665BSFU	Informative	Atlantic salmon	BAC end	Microsatellite	mapped
171	Ssa0666BSFU	Informative	Atlantic salmon	BAC end	Microsatellite	mapped
172	Ssa0667BSFU	Informative	Atlantic salmon	BAC end	Microsatellite	mapped
173	Ssa0668BSFU	Informative	Atlantic salmon	BAC end	Microsatellite	mapped
174	Ssa0670BSFU	Informative	Atlantic salmon	BAC end	Microsatellite	mapped
175	Ssa0684BSFU	Informative	Atlantic salmon	BAC end	Microsatellite	mapped
176	Ssa0686BSFU	Informative	Atlantic salmon	BAC end	Microsatellite	mapped
177	Ssa0689BSFU	Informative	Atlantic salmon	BAC end	Microsatellite	mapped
178	Ssa0692BSFU	Informative	Atlantic salmon	BAC end	Microsatellite	mapped
179	Ssa0710BSFU	Informative	Atlantic salmon	BAC end	Microsatellite	mapped
180	Ssa0733BSFU	Informative	Atlantic salmon	BAC end	Microsatellite	mapped
181	Ssa0735BSFU	Informative	Atlantic salmon	BAC end	Microsatellite	mapped
182	Ssa0739BSFU	Informative	Atlantic salmon	BAC end	Microsatellite	mapped
183	Ssa0747BSFU	Informative	Atlantic salmon	BAC end	Microsatellite	mapped
184	Ssa0768BSFU	Informative	Atlantic salmon	BAC end	Microsatellite	mapped
185	Ssa0769BSFU	Informative	Atlantic salmon	BAC end	Microsatellite	mapped
186	Ssa0789BSFU	Informative	Atlantic salmon	BAC end	Microsatellite	mapped
187	Ssa0808BSFU	Informative	Atlantic salmon	BAC end	Microsatellite	mapped
188	Ssa0815BSFU	Informative	Atlantic salmon	BAC end	Microsatellite	mapped
189	Ssa0816BSFU	Informative	Atlantic salmon	BAC end	Microsatellite	mapped
190	Ssa0817BSFU	Informative	Atlantic salmon	BAC end	Microsatellite	mapped
191	Ssa0819BSFU	Informative	Atlantic salmon	BAC end	Microsatellite	mapped
192	Ssa0821BSFU	Informative	Atlantic salmon	BAC end	Microsatellite	mapped
193	Ssa0823BSFU	Informative	Atlantic salmon	BAC end	Microsatellite	mapped
194	Ssa0825BSFU	Informative	Atlantic salmon	BAC end	Microsatellite	mapped
195	Ssa0826BSFU	Informative	Atlantic salmon	BAC end	Microsatellite	mapped
196	Ssa0827BSFU	Informative	Atlantic salmon	BAC end	Microsatellite	mapped
197	Ssa0835BSFU	Informative	Atlantic salmon	BAC end	Microsatellite	mapped
198	Ssa0844BSFU	Informative	Atlantic salmon	BAC end	Microsatellite	mapped
199	Ssa0850BSFU	Informative	Atlantic salmon	BAC end	Microsatellite	mapped
200	Ssa0853BSFU	Informative	Atlantic salmon	BAC end	Microsatellite	mapped
201	Ssa0858BSFU	Informative	Atlantic salmon	BAC end	Microsatellite	mapped
202	Ssa0863BSFU	Informative	Atlantic salmon	BAC end	Microsatellite	mapped
203	Ssa0868BSFU	Informative	Atlantic salmon	BAC end	Microsatellite	mapped
204	Ssa0872BSFU	Informative	Atlantic salmon	BAC end	Microsatellite	mapped
205	Ssa0874BSFU	Informative	Atlantic salmon	BAC end	Microsatellite	mapped
206	Ssa0885BSFU	Informative	Atlantic salmon	BAC end	Microsatellite	mapped
207	Ssa0897BSFU	Informative	Atlantic salmon	BAC end	Microsatellite	mapped
208	Ssa0902BSFU	Informative	Atlantic salmon	BAC end	Microsatellite	mapped
209	Ssa0918BSFU	Informative	Atlantic salmon	BAC end	Microsatellite	mapped
210	Ssa0937BSFU	Informative	Atlantic salmon	BAC end	Microsatellite	mapped
211	Ssa0941BSFU	Informative	Atlantic salmon	BAC end	Microsatellite	mapped
212	Ssa0957BSFU	Informative	Atlantic salmon	BAC end	Microsatellite	mapped
213	Ssa0962BSFU	Informative	Atlantic salmon	BAC end	Microsatellite	mapped
214	Ssa0969BSFU	Informative	Atlantic salmon	BAC end	Microsatellite	mapped
215	Ssa0972BSFU	Informative	Atlantic salmon	BAC end	Microsatellite	mapped
216	Ssa0983BSFU	Informative	Atlantic salmon	BAC end	Microsatellite	mapped
217	Ssa0984BSFU	Informative	Atlantic salmon	BAC end	Microsatellite	mapped
218	Ssa0992BSFU	Informative	Atlantic salmon	BAC end	Microsatellite	mapped
219	Ssa0993BSFU	Informative	Atlantic salmon	BAC end	Microsatellite	mapped
220	Ssa0997BSFU	Informative	Atlantic salmon	BAC end	Microsatellite	mapped
221	Ssa1000BSFU	Informative	Atlantic salmon	BAC end	Microsatellite	mapped
222	Ssa10019BSFU	Informative	Atlantic salmon	BAC end	Microsatellite	mapped
223	Ssa10021BSFU	Informative	Atlantic salmon	BAC end	Microsatellite	mapped
224	Ssa10022BSFU	Informative	Atlantic salmon	BAC end	Microsatellite	mapped
225	Ssa10023BSFU	Informative	Atlantic salmon	BAC end	Microsatellite	mapped
226	Ssa10035BSFU	Informative	Atlantic salmon	BAC end	Microsatellite	mapped
227	Ssa10044BSFU	Informative	Atlantic salmon	BAC end	Microsatellite	mapped
228	Ssa1005BSFU	Informative	Atlantic salmon	BAC end	Microsatellite	mapped
229	Ssa1006BSFU	Informative	Atlantic salmon	BAC end	Microsatellite	mapped
230	Ssa1007BSFU	Informative	Atlantic salmon	BAC end	Microsatellite	mapped
231	Ssa1010BSFU	Informative	Atlantic salmon	BAC end	Microsatellite	mapped
232	Ssa10137BSFU	Informative	Atlantic salmon	BAC end	Microsatellite	mapped
233	Ssa10138BSFU	Informative	Atlantic salmon	BAC end	Microsatellite	mapped
234	Ssa1016BSFU	Informative	Atlantic salmon	BAC end	Microsatellite	mapped
235	Ssa1018BSFU	Informative	Atlantic salmon	BAC end	Microsatellite	mapped
236	Ssa1021BSFU	Informative	Atlantic salmon	BAC end	Microsatellite	mapped
237	Ssa1027BSFU	Informative	Atlantic salmon	BAC end	Microsatellite	mapped
238	Ssa1034BSFU	Informative	Atlantic salmon	BAC end	Microsatellite	mapped
239	Ssa1035BSFU	Informative	Atlantic salmon	BAC end	Microsatellite	mapped
240	Ssa1036BSFU	Informative	Atlantic salmon	BAC end	Microsatellite	mapped
241	Ssa1038BSFU	Informative	Atlantic salmon	BAC end	Microsatellite	mapped
242	Ssa1041BSFU	Informative	Atlantic salmon	BAC end	Microsatellite	mapped
243	Ssa1042BSFU	Informative	Atlantic salmon	BAC end	Microsatellite	mapped
244	Ssa1043BSFU	Informative	Atlantic salmon	BAC end	Microsatellite	mapped
245	Ssa1046BSFU	Informative	Atlantic salmon	BAC end	Microsatellite	mapped
246	Ssa1052BSFU	Informative	Atlantic salmon	BAC end	Microsatellite	mapped
247	Ssa1061BSFU	Informative	Atlantic salmon	BAC end	Microsatellite	mapped
248	Ssa1062BSFU	Informative	Atlantic salmon	BAC end	Microsatellite	mapped
249	Ssa1066BSFU	Informative	Atlantic salmon	BAC end	Microsatellite	mapped
250	Ssa1067BSFU	Informative	Atlantic salmon	BAC end	Microsatellite	mapped
251	Ssa1070BSFU	Informative	Atlantic salmon	BAC end	Microsatellite	mapped
252	Ssa1071BSFU	Informative	Atlantic salmon	BAC end	Microsatellite	mapped
253	Ssa1074BSFU	Informative	Atlantic salmon	BAC end	Microsatellite	mapped
254	Ssa1077BSFU	Informative	Atlantic salmon	BAC end	Microsatellite	mapped
255	Ssa1078BSFU	Informative	Atlantic salmon	BAC end	Microsatellite	mapped
256	Ssa1080BSFU	Informative	Atlantic salmon	BAC end	Microsatellite	mapped
257	Ssa1083BSFU	Informative	Atlantic salmon	BAC end	Microsatellite	mapped
258	Ssa1086BSFU	Informative	Atlantic salmon	BAC end	Microsatellite	mapped
259	Alu333	Informative	Atlantic salmon	Anonymous	Microsatellite	mapped
260	BHMS127	Informative	Atlantic salmon	Anonymous	Microsatellite	mapped
261	BHMS376	Informative	Atlantic salmon	Anonymous	Microsatellite	mapped
262	SS12	Informative	Atlantic salmon	Anonymous	Microsatellite	mapped
263	Ssa164	Informative	Atlantic salmon	Anonymous	Microsatellite	mapped
264	Ssa197DU	Informative	Atlantic salmon	Anonymous	Microsatellite	mapped
265	Ssa419UoS	Informative	Atlantic salmon	Anonymous	Microsatellite	mapped
266	Ssa65	Informative	Atlantic salmon	Anonymous	Microsatellite	mapped
267	Ssa87	Informative	Atlantic salmon	Anonymous	Microsatellite	mapped
268	SsaD144	Informative	Atlantic salmon	Anonymous	Microsatellite	mapped
269	Ssleel53	Informative	Atlantic salmon	Anonymous	Microsatellite	mapped
270	Ssosl439	Informative	Atlantic salmon	Anonymous	Microsatellite	mapped
271	SSOSL85	Informative	Atlantic salmon	Anonymous	Microsatellite	mapped
272	SSsp1606	Informative	Atlantic salmon	Anonymous	Microsatellite	mapped
273	SSsp3016	Informative	Atlantic salmon	Anonymous	Microsatellite	mapped
274	OMM5037	Informative	Rainbow trout	Anonymous	Microsatellite	mapped
275	OMM5149	Informative	Rainbow trout	Anonymous	Microsatellite	mapped
276	OmyRGT44TUF	Informative	Rainbow trout	Anonymous	Microsatellite	mapped
277	OmyRGT6TUF	Informative	Rainbow trout	Anonymous	Microsatellite	mapped
278	Ssa0144SSFU	Informative	Atlantic salmon	EST	SNP	not mapped
279	Ssa0007BSFU	Informative	Atlantic salmon	BAC end	Microsatellite	not mapped
280	Ssa0018BSFU	Informative	Atlantic salmon	BAC end	Microsatellite	not mapped
281	Ssa0151BSFU	Informative	Atlantic salmon	BAC end	Microsatellite	not mapped
282	Ssa0155BSFU	Informative	Atlantic salmon	BAC end	Microsatellite	not mapped
283	Ssa0200BSFU	Informative	Atlantic salmon	BAC end	Microsatellite	not mapped
284	Ssa0300BSFU	Informative	Atlantic salmon	BAC end	Microsatellite	not mapped
285	Ssa0305BSFU	Informative	Atlantic salmon	BAC end	Microsatellite	not mapped
286	Ssa0651BSFU	Informative	Atlantic salmon	BAC end	Microsatellite	not mapped
287	Ssa0843BSFU	Informative	Atlantic salmon	BAC end	Microsatellite	not mapped
288	Ssa0928BSFU	Informative	Atlantic salmon	BAC end	Microsatellite	not mapped
289	Ssa0982BSFU	Informative	Atlantic salmon	BAC end	Microsatellite	not mapped
290	Ssa10018BSFU	Informative	Atlantic salmon	BAC end	Microsatellite	not mapped
1	Ssa0001SSFU	Not informative	Atlantic salmon	EST	SNP
2	Ssa0015SSFU	Not informative	Atlantic salmon	EST	SNP
3	Ssa0035SSFU	Not informative	Atlantic salmon	EST	SNP
4	Ssa0037SSFU	Not informative	Atlantic salmon	EST	SNP
5	Ssa0039SSFU	Not informative	Atlantic salmon	EST	SNP
6	Ssa0049SSFU	Not informative	Atlantic salmon	EST	SNP
7	Ssa0055SSFU	Not informative	Atlantic salmon	EST	SNP
8	Ssa0074ECIG	Not informative	Atlantic salmon	EST	SNP
9	Ssa0076SSFU	Not informative	Atlantic salmon	EST	SNP
10	Ssa0078ECIG	Not informative	Atlantic salmon	EST	SNP
11	Ssa0088SSFU	Not informative	Atlantic salmon	EST	SNP
12	Ssa0101SSFU	Not informative	Atlantic salmon	EST	SNP
13	Ssa0150SSFU	Not informative	Atlantic salmon	EST	SNP
14	Ssa0154SSFU	Not informative	Atlantic salmon	EST	SNP
15	Ssa0158SSFU	Not informative	Atlantic salmon	EST	SNP
16	Ssa0194ECIG	Not informative	Atlantic salmon	EST	SNP
17	Ssa0244ECIG	Not informative	Atlantic salmon	EST	SNP
18	Ssa26EVMS	Not informative	Atlantic salmon	EST	Microsatellite
19	BX073647	Not informative	Rainbow trout	EST	Microsatellite
20	BX305863	Not informative	Rainbow trout	EST	Microsatellite
21	Ssa0009BSFU	Not informative	Atlantic salmon	BAC end	Microsatellite
22	Ssa0014BSFU	Not informative	Atlantic salmon	BAC end	Microsatellite
23	Ssa0015BSFU	Not informative	Atlantic salmon	BAC end	Microsatellite
24	Ssa0019BSFU	Not informative	Atlantic salmon	BAC end	Microsatellite
25	Ssa0021BSFU	Not informative	Atlantic salmon	BAC end	Microsatellite
26	Ssa0022BSFU	Not informative	Atlantic salmon	BAC end	Microsatellite
27	Ssa0025BSFU	Not informative	Atlantic salmon	BAC end	Microsatellite
28	Ssa0044BSFU	Not informative	Atlantic salmon	BAC end	Microsatellite
29	Ssa0045BSFU	Not informative	Atlantic salmon	BAC end	Microsatellite
30	Ssa0046BSFU	Not informative	Atlantic salmon	BAC end	Microsatellite
31	Ssa0048BSFU	Not informative	Atlantic salmon	BAC end	Microsatellite
32	Ssa0049BSFU	Not informative	Atlantic salmon	BAC end	Microsatellite
33	Ssa0053BSFU	Not informative	Atlantic salmon	BAC end	Microsatellite
34	Ssa0056BSFU	Not informative	Atlantic salmon	BAC end	Microsatellite
35	Ssa0060BSFU	Not informative	Atlantic salmon	BAC end	Microsatellite
36	Ssa0062BSFU	Not informative	Atlantic salmon	BAC end	Microsatellite
37	Ssa0065BSFU	Not informative	Atlantic salmon	BAC end	Microsatellite
38	Ssa0068BSFU	Not informative	Atlantic salmon	BAC end	Microsatellite
39	Ssa0070BSFU	Not informative	Atlantic salmon	BAC end	Microsatellite
40	Ssa0071BSFU	Not informative	Atlantic salmon	BAC end	Microsatellite
41	Ssa0074BSFU	Not informative	Atlantic salmon	BAC end	Microsatellite
42	Ssa0075BSFU	Not informative	Atlantic salmon	BAC end	Microsatellite
43	Ssa0076BSFU	Not informative	Atlantic salmon	BAC end	Microsatellite
44	Ssa0077BSFU	Not informative	Atlantic salmon	BAC end	Microsatellite
45	Ssa0080BSFU	Not informative	Atlantic salmon	BAC end	Microsatellite
46	Ssa0082BSFU	Not informative	Atlantic salmon	BAC end	Microsatellite
47	Ssa0083BSFU	Not informative	Atlantic salmon	BAC end	Microsatellite
48	Ssa0086BSFU	Not informative	Atlantic salmon	BAC end	Microsatellite
49	Ssa0087BSFU	Not informative	Atlantic salmon	BAC end	Microsatellite
50	Ssa0088BSFU	Not informative	Atlantic salmon	BAC end	Microsatellite
51	Ssa0090BSFU	Not informative	Atlantic salmon	BAC end	Microsatellite
52	Ssa0094BSFU	Not informative	Atlantic salmon	BAC end	Microsatellite
53	Ssa0097BSFU	Not informative	Atlantic salmon	BAC end	Microsatellite
54	Ssa0099BSFU	Not informative	Atlantic salmon	BAC end	Microsatellite
55	Ssa0100BSFU	Not informative	Atlantic salmon	BAC end	Microsatellite
56	Ssa0101BSFU	Not informative	Atlantic salmon	BAC end	Microsatellite
57	Ssa0103BSFU	Not informative	Atlantic salmon	BAC end	Microsatellite
58	Ssa0104BSFU	Not informative	Atlantic salmon	BAC end	Microsatellite
59	Ssa0106BSFU	Not informative	Atlantic salmon	BAC end	Microsatellite
60	Ssa0108BSFU	Not informative	Atlantic salmon	BAC end	Microsatellite
61	Ssa0109BSFU	Not informative	Atlantic salmon	BAC end	Microsatellite
62	Ssa0110BSFU	Not informative	Atlantic salmon	BAC end	Microsatellite
63	Ssa0111BSFU	Not informative	Atlantic salmon	BAC end	Microsatellite
64	Ssa0113BSFU	Not informative	Atlantic salmon	BAC end	Microsatellite
65	Ssa0114BSFU	Not informative	Atlantic salmon	BAC end	Microsatellite
66	Ssa0115BSFU	Not informative	Atlantic salmon	BAC end	Microsatellite
67	Ssa0118BSFU	Not informative	Atlantic salmon	BAC end	Microsatellite
68	Ssa0119BSFU	Not informative	Atlantic salmon	BAC end	Microsatellite
69	Ssa0120BSFU	Not informative	Atlantic salmon	BAC end	Microsatellite
70	Ssa0121BSFU	Not informative	Atlantic salmon	BAC end	Microsatellite
71	Ssa0123BSFU	Not informative	Atlantic salmon	BAC end	Microsatellite
72	Ssa0127BSFU	Not informative	Atlantic salmon	BAC end	Microsatellite
73	Ssa0129BSFU	Not informative	Atlantic salmon	BAC end	Microsatellite
74	Ssa0130BSFU	Not informative	Atlantic salmon	BAC end	Microsatellite
75	Ssa0131BSFU	Not informative	Atlantic salmon	BAC end	Microsatellite
76	Ssa0133BSFU	Not informative	Atlantic salmon	BAC end	Microsatellite
77	Ssa0144BSFU	Not informative	Atlantic salmon	BAC end	Microsatellite
78	Ssa0146BSFU	Not informative	Atlantic salmon	BAC end	Microsatellite
79	Ssa0163BSFU	Not informative	Atlantic salmon	BAC end	Microsatellite
80	Ssa0164BSFU	Not informative	Atlantic salmon	BAC end	Microsatellite
81	Ssa0168BSFU	Not informative	Atlantic salmon	BAC end	Microsatellite
82	Ssa0169BSFU	Not informative	Atlantic salmon	BAC end	Microsatellite
83	Ssa0172BSFU	Not informative	Atlantic salmon	BAC end	Microsatellite
84	Ssa0174BSFU	Not informative	Atlantic salmon	BAC end	Microsatellite
85	Ssa0176BSFU	Not informative	Atlantic salmon	BAC end	Microsatellite
86	Ssa0181BSFU	Not informative	Atlantic salmon	BAC end	Microsatellite
87	Ssa0187BSFU	Not informative	Atlantic salmon	BAC end	Microsatellite
88	Ssa0189BSFU	Not informative	Atlantic salmon	BAC end	Microsatellite
89	Ssa0190BSFU	Not informative	Atlantic salmon	BAC end	Microsatellite
90	Ssa0191BSFU	Not informative	Atlantic salmon	BAC end	Microsatellite
91	Ssa0194BSFU	Not informative	Atlantic salmon	BAC end	Microsatellite
92	Ssa0195BSFU	Not informative	Atlantic salmon	BAC end	Microsatellite
93	Ssa0198BSFU	Not informative	Atlantic salmon	BAC end	Microsatellite
94	Ssa0199BSFU	Not informative	Atlantic salmon	BAC end	Microsatellite
95	Ssa0201BSFU	Not informative	Atlantic salmon	BAC end	Microsatellite
96	Ssa0202BSFU	Not informative	Atlantic salmon	BAC end	Microsatellite
97	Ssa0205BSFU	Not informative	Atlantic salmon	BAC end	Microsatellite
98	Ssa0207BSFU	Not informative	Atlantic salmon	BAC end	Microsatellite
99	Ssa0212BSFU	Not informative	Atlantic salmon	BAC end	Microsatellite
100	Ssa0217BSFU	Not informative	Atlantic salmon	BAC end	Microsatellite
101	Ssa0218BSFU	Not informative	Atlantic salmon	BAC end	Microsatellite
102	Ssa0219BSFU	Not informative	Atlantic salmon	BAC end	Microsatellite
103	Ssa0220BSFU	Not informative	Atlantic salmon	BAC end	Microsatellite
104	Ssa0225BSFU	Not informative	Atlantic salmon	BAC end	Microsatellite
105	Ssa0228BSFU	Not informative	Atlantic salmon	BAC end	Microsatellite
106	Ssa0231BSFU	Not informative	Atlantic salmon	BAC end	Microsatellite
107	Ssa0234BSFU	Not informative	Atlantic salmon	BAC end	Microsatellite
108	Ssa0235BSFU	Not informative	Atlantic salmon	BAC end	Microsatellite
109	Ssa0238BSFU	Not informative	Atlantic salmon	BAC end	Microsatellite
110	Ssa0243BSFU	Not informative	Atlantic salmon	BAC end	Microsatellite
111	Ssa0244BSFU	Not informative	Atlantic salmon	BAC end	Microsatellite
112	Ssa0247BSFU	Not informative	Atlantic salmon	BAC end	Microsatellite
113	Ssa0248BSFU	Not informative	Atlantic salmon	BAC end	Microsatellite
114	Ssa0250BSFU	Not informative	Atlantic salmon	BAC end	Microsatellite
115	Ssa0252BSFU	Not informative	Atlantic salmon	BAC end	Microsatellite
116	Ssa0258BSFU	Not informative	Atlantic salmon	BAC end	Microsatellite
117	Ssa0263BSFU	Not informative	Atlantic salmon	BAC end	Microsatellite
118	Ssa0264BSFU	Not informative	Atlantic salmon	BAC end	Microsatellite
119	Ssa0267BSFU	Not informative	Atlantic salmon	BAC end	Microsatellite
120	Ssa0269BSFU	Not informative	Atlantic salmon	BAC end	Microsatellite
121	Ssa0271BSFU	Not informative	Atlantic salmon	BAC end	Microsatellite
122	Ssa0272BSFU	Not informative	Atlantic salmon	BAC end	Microsatellite
123	Ssa0276BSFU	Not informative	Atlantic salmon	BAC end	Microsatellite
124	Ssa0279BSFU	Not informative	Atlantic salmon	BAC end	Microsatellite
125	Ssa0280BSFU	Not informative	Atlantic salmon	BAC end	Microsatellite
126	Ssa0281BSFU	Not informative	Atlantic salmon	BAC end	Microsatellite
127	Ssa0284BSFU	Not informative	Atlantic salmon	BAC end	Microsatellite
128	Ssa0285BSFU	Not informative	Atlantic salmon	BAC end	Microsatellite
129	Ssa0289BSFU	Not informative	Atlantic salmon	BAC end	Microsatellite
130	Ssa0292BSFU	Not informative	Atlantic salmon	BAC end	Microsatellite
131	Ssa0296BSFU	Not informative	Atlantic salmon	BAC end	Microsatellite
132	Ssa0297BSFU	Not informative	Atlantic salmon	BAC end	Microsatellite
133	Ssa0302BSFU	Not informative	Atlantic salmon	BAC end	Microsatellite
134	Ssa0303BSFU	Not informative	Atlantic salmon	BAC end	Microsatellite
135	Ssa0304BSFU	Not informative	Atlantic salmon	BAC end	Microsatellite
136	Ssa0310BSFU	Not informative	Atlantic salmon	BAC end	Microsatellite
137	Ssa0311BSFU	Not informative	Atlantic salmon	BAC end	Microsatellite
138	Ssa0313BSFU	Not informative	Atlantic salmon	BAC end	Microsatellite
139	Ssa0315BSFU	Not informative	Atlantic salmon	BAC end	Microsatellite
140	Ssa0319BSFU	Not informative	Atlantic salmon	BAC end	Microsatellite
141	Ssa0326BSFU	Not informative	Atlantic salmon	BAC end	Microsatellite
142	Ssa0332BSFU	Not informative	Atlantic salmon	BAC end	Microsatellite
143	Ssa0337BSFU	Not informative	Atlantic salmon	BAC end	Microsatellite
144	Ssa0346BSFU	Not informative	Atlantic salmon	BAC end	Microsatellite
145	Ssa0374BSFU	Not informative	Atlantic salmon	BAC end	Microsatellite
146	Ssa0388BSFU	Not informative	Atlantic salmon	BAC end	Microsatellite
147	Ssa0395BSFU	Not informative	Atlantic salmon	BAC end	Microsatellite
148	Ssa0402BSFU	Not informative	Atlantic salmon	BAC end	Microsatellite
149	Ssa0406BSFU	Not informative	Atlantic salmon	BAC end	Microsatellite
150	Ssa0416BSFU	Not informative	Atlantic salmon	BAC end	Microsatellite
151	Ssa0419BSFU	Not informative	Atlantic salmon	BAC end	Microsatellite
152	Ssa0448BSFU	Not informative	Atlantic salmon	BAC end	Microsatellite
153	Ssa0452BSFU	Not informative	Atlantic salmon	BAC end	Microsatellite
154	Ssa0466BSFU	Not informative	Atlantic salmon	BAC end	Microsatellite
155	Ssa0489BSFU	Not informative	Atlantic salmon	BAC end	Microsatellite
156	Ssa0499BSFU	Not informative	Atlantic salmon	BAC end	Microsatellite
157	Ssa0512BSFU	Not informative	Atlantic salmon	BAC end	Microsatellite
158	Ssa0513BSFU	Not informative	Atlantic salmon	BAC end	Microsatellite
159	Ssa0515BSFU	Not informative	Atlantic salmon	BAC end	Microsatellite
160	Ssa0516BSFU	Not informative	Atlantic salmon	BAC end	Microsatellite
161	Ssa0557BSFU	Not informative	Atlantic salmon	BAC end	Microsatellite
162	Ssa0560BSFU	Not informative	Atlantic salmon	BAC end	Microsatellite
163	Ssa0597BSFU	Not informative	Atlantic salmon	BAC end	Microsatellite
164	Ssa0599BSFU	Not informative	Atlantic salmon	BAC end	Microsatellite
165	Ssa0602BSFU	Not informative	Atlantic salmon	BAC end	Microsatellite
166	Ssa0617BSFU	Not informative	Atlantic salmon	BAC end	Microsatellite
167	Ssa0628BSFU	Not informative	Atlantic salmon	BAC end	Microsatellite
168	Ssa0634BSFU	Not informative	Atlantic salmon	BAC end	Microsatellite
169	Ssa0638BSFU	Not informative	Atlantic salmon	BAC end	Microsatellite
170	Ssa0639BSFU	Not informative	Atlantic salmon	BAC end	Microsatellite
171	Ssa0643BSFU	Not informative	Atlantic salmon	BAC end	Microsatellite
172	Ssa0646BSFU	Not informative	Atlantic salmon	BAC end	Microsatellite
173	Ssa0679BSFU	Not informative	Atlantic salmon	BAC end	Microsatellite
174	Ssa0680BSFU	Not informative	Atlantic salmon	BAC end	Microsatellite
175	Ssa0691BSFU	Not informative	Atlantic salmon	BAC end	Microsatellite
176	Ssa0693BSFU	Not informative	Atlantic salmon	BAC end	Microsatellite
177	Ssa0715BSFU	Not informative	Atlantic salmon	BAC end	Microsatellite
178	Ssa0731BSFU	Not informative	Atlantic salmon	BAC end	Microsatellite
179	Ssa0738BSFU	Not informative	Atlantic salmon	BAC end	Microsatellite
180	Ssa0762BSFU	Not informative	Atlantic salmon	BAC end	Microsatellite
181	Ssa0777BSFU	Not informative	Atlantic salmon	BAC end	Microsatellite
182	Ssa0782BSFU	Not informative	Atlantic salmon	BAC end	Microsatellite
183	Ssa0784BSFU	Not informative	Atlantic salmon	BAC end	Microsatellite
184	Ssa0801BSFU	Not informative	Atlantic salmon	BAC end	Microsatellite
185	Ssa0804BSFU	Not informative	Atlantic salmon	BAC end	Microsatellite
186	Ssa0806BSFU	Not informative	Atlantic salmon	BAC end	Microsatellite
187	Ssa0812BSFU	Not informative	Atlantic salmon	BAC end	Microsatellite
188	Ssa0818BSFU	Not informative	Atlantic salmon	BAC end	Microsatellite
189	Ssa0836BSFU	Not informative	Atlantic salmon	BAC end	Microsatellite
190	Ssa0840BSFU	Not informative	Atlantic salmon	BAC end	Microsatellite
191	Ssa0852BSFU	Not informative	Atlantic salmon	BAC end	Microsatellite
192	Ssa0895BSFU	Not informative	Atlantic salmon	BAC end	Microsatellite
193	Ssa0911BSFU	Not informative	Atlantic salmon	BAC end	Microsatellite
194	Ssa0923BSFU	Not informative	Atlantic salmon	BAC end	Microsatellite
195	Ssa0945BSFU	Not informative	Atlantic salmon	BAC end	Microsatellite
196	Ssa0956BSFU	Not informative	Atlantic salmon	BAC end	Microsatellite
197	Ssa0958BSFU	Not informative	Atlantic salmon	BAC end	Microsatellite
198	Ssa0960BSFU	Not informative	Atlantic salmon	BAC end	Microsatellite
199	Ssa0961BSFU	Not informative	Atlantic salmon	BAC end	Microsatellite
200	Ssa0971BSFU	Not informative	Atlantic salmon	BAC end	Microsatellite
201	Ssa0975BSFU	Not informative	Atlantic salmon	BAC end	Microsatellite
202	Ssa10002BSFU	Not informative	Atlantic salmon	BAC end	Microsatellite
203	Ssa10004BSFU	Not informative	Atlantic salmon	BAC end	Microsatellite
204	Ssa10005BSFU	Not informative	Atlantic salmon	BAC end	Microsatellite
205	Ssa10006BSFU	Not informative	Atlantic salmon	BAC end	Microsatellite
206	Ssa10013BSFU	Not informative	Atlantic salmon	BAC end	Microsatellite
207	Ssa10016BSFU	Not informative	Atlantic salmon	BAC end	Microsatellite
208	Ssa10017BSFU	Not informative	Atlantic salmon	BAC end	Microsatellite
209	Ssa10027BSFU	Not informative	Atlantic salmon	BAC end	Microsatellite
210	Ssa10028BSFU	Not informative	Atlantic salmon	BAC end	Microsatellite
211	Ssa10029BSFU	Not informative	Atlantic salmon	BAC end	Microsatellite
212	Ssa10030BSFU	Not informative	Atlantic salmon	BAC end	Microsatellite
213	Ssa10033BSFU	Not informative	Atlantic salmon	BAC end	Microsatellite
214	Ssa10034BSFU	Not informative	Atlantic salmon	BAC end	Microsatellite
215	Ssa10041BSFU	Not informative	Atlantic salmon	BAC end	Microsatellite
216	Ssa10043BSFU	Not informative	Atlantic salmon	BAC end	Microsatellite
217	Ssa1020BSFU	Not informative	Atlantic salmon	BAC end	Microsatellite
218	Ssa1022BSFU	Not informative	Atlantic salmon	BAC end	Microsatellite
219	Ssa1029BSFU	Not informative	Atlantic salmon	BAC end	Microsatellite
220	Ssa1030BSFU	Not informative	Atlantic salmon	BAC end	Microsatellite
221	Ssa1037BSFU	Not informative	Atlantic salmon	BAC end	Microsatellite
222	Ssa1057BSFU	Not informative	Atlantic salmon	BAC end	Microsatellite
223	Ssa1075BSFU	Not informative	Atlantic salmon	BAC end	Microsatellite
224	Ssa1081BSFU	Not informative	Atlantic salmon	BAC end	Microsatellite
225	BHMS144	Not informative	Atlantic salmon	Anonymous	Microsatellite
226	BHMS150	Not informative	Atlantic salmon	Anonymous	Microsatellite
227	BHMS206	Not informative	Atlantic salmon	Anonymous	Microsatellite
228	BHMS211	Not informative	Atlantic salmon	Anonymous	Microsatellite
229	BHMS429	Not informative	Atlantic salmon	Anonymous	Microsatellite
230	Ssa171DU	Not informative	Atlantic salmon	Anonymous	Microsatellite
231	Ssa224	Not informative	Atlantic salmon	Anonymous	Microsatellite
232	Ssa58	Not informative	Atlantic salmon	Anonymous	Microsatellite
233	SsaD486	Not informative	Atlantic salmon	Anonymous	Microsatellite
234	SalE38SFU	Not informative	Arctic char	Anonymous	Microsatellite
235	Ogo4UW	Not informative	Pink salmon	Anonymous	Microsatellite
236	OMM1090	Not informative	Rainbow trout	Anonymous	Microsatellite
237	OMM1197	Not informative	Rainbow trout	Anonymous	Microsatellite
238	OmyFGT8TUF	Not informative	Rainbow trout	Anonymous	Microsatellite
1	Ssa0004BSFU	Poor Amplification	Atlantic salmon	BAC end	Microsatellite
2	Ssa0012BSFU	Poor Amplification	Atlantic salmon	BAC end	Microsatellite
3	Ssa0024BSFU	Poor Amplification	Atlantic salmon	BAC end	Microsatellite
4	Ssa0034BSFU	Poor Amplification	Atlantic salmon	BAC end	Microsatellite
5	Ssa0035BSFU	Poor Amplification	Atlantic salmon	BAC end	Microsatellite
6	Ssa0036BSFU	Poor Amplification	Atlantic salmon	BAC end	Microsatellite
7	Ssa0040BSFU	Poor Amplification	Atlantic salmon	BAC end	Microsatellite
8	Ssa0041BSFU	Poor Amplification	Atlantic salmon	BAC end	Microsatellite
9	Ssa0047BSFU	Poor Amplification	Atlantic salmon	BAC end	Microsatellite
10	Ssa0059BSFU	Poor Amplification	Atlantic salmon	BAC end	Microsatellite
11	Ssa0061BSFU	Poor Amplification	Atlantic salmon	BAC end	Microsatellite
12	Ssa0066BSFU	Poor Amplification	Atlantic salmon	BAC end	Microsatellite
13	Ssa0073BSFU	Poor Amplification	Atlantic salmon	BAC end	Microsatellite
14	Ssa0078BSFU	Poor Amplification	Atlantic salmon	BAC end	Microsatellite
15	Ssa0079BSFU	Poor Amplification	Atlantic salmon	BAC end	Microsatellite
16	Ssa0081BSFU	Poor Amplification	Atlantic salmon	BAC end	Microsatellite
17	Ssa0084BSFU	Poor Amplification	Atlantic salmon	BAC end	Microsatellite
18	Ssa0085BSFU	Poor Amplification	Atlantic salmon	BAC end	Microsatellite
19	Ssa0096BSFU	Poor Amplification	Atlantic salmon	BAC end	Microsatellite
20	Ssa0116BSFU	Poor Amplification	Atlantic salmon	BAC end	Microsatellite
21	Ssa0117BSFU	Poor Amplification	Atlantic salmon	BAC end	Microsatellite
22	Ssa0126BSFU	Poor Amplification	Atlantic salmon	BAC end	Microsatellite
23	Ssa0128BSFU	Poor Amplification	Atlantic salmon	BAC end	Microsatellite
24	Ssa0134BSFU	Poor Amplification	Atlantic salmon	BAC end	Microsatellite
25	Ssa0135BSFU	Poor Amplification	Atlantic salmon	BAC end	Microsatellite
26	Ssa0136BSFU	Poor Amplification	Atlantic salmon	BAC end	Microsatellite
27	Ssa0137BSFU	Poor Amplification	Atlantic salmon	BAC end	Microsatellite
28	Ssa0139BSFU	Poor Amplification	Atlantic salmon	BAC end	Microsatellite
29	Ssa0140BSFU	Poor Amplification	Atlantic salmon	BAC end	Microsatellite
30	Ssa0141BSFU	Poor Amplification	Atlantic salmon	BAC end	Microsatellite
31	Ssa0143BSFU	Poor Amplification	Atlantic salmon	BAC end	Microsatellite
32	Ssa0145BSFU	Poor Amplification	Atlantic salmon	BAC end	Microsatellite
33	Ssa0147BSFU	Poor Amplification	Atlantic salmon	BAC end	Microsatellite
34	Ssa0148BSFU	Poor Amplification	Atlantic salmon	BAC end	Microsatellite
35	Ssa0150BSFU	Poor Amplification	Atlantic salmon	BAC end	Microsatellite
36	Ssa0152BSFU	Poor Amplification	Atlantic salmon	BAC end	Microsatellite
37	Ssa0154BSFU	Poor Amplification	Atlantic salmon	BAC end	Microsatellite
38	Ssa0157BSFU	Poor Amplification	Atlantic salmon	BAC end	Microsatellite
39	Ssa0158BSFU	Poor Amplification	Atlantic salmon	BAC end	Microsatellite
40	Ssa0160BSFU	Poor Amplification	Atlantic salmon	BAC end	Microsatellite
41	Ssa0167BSFU	Poor Amplification	Atlantic salmon	BAC end	Microsatellite
42	Ssa0170BSFU	Poor Amplification	Atlantic salmon	BAC end	Microsatellite
43	Ssa0177BSFU	Poor Amplification	Atlantic salmon	BAC end	Microsatellite
44	Ssa0179BSFU	Poor Amplification	Atlantic salmon	BAC end	Microsatellite
45	Ssa0180BSFU	Poor Amplification	Atlantic salmon	BAC end	Microsatellite
46	Ssa0182BSFU	Poor Amplification	Atlantic salmon	BAC end	Microsatellite
47	Ssa0185BSFU	Poor Amplification	Atlantic salmon	BAC end	Microsatellite
48	Ssa0186BSFU	Poor Amplification	Atlantic salmon	BAC end	Microsatellite
49	Ssa0193BSFU	Poor Amplification	Atlantic salmon	BAC end	Microsatellite
50	Ssa0197BSFU	Poor Amplification	Atlantic salmon	BAC end	Microsatellite
51	Ssa0204BSFU	Poor Amplification	Atlantic salmon	BAC end	Microsatellite
52	Ssa0209BSFU	Poor Amplification	Atlantic salmon	BAC end	Microsatellite
53	Ssa0210BSFU	Poor Amplification	Atlantic salmon	BAC end	Microsatellite
54	Ssa0211BSFU	Poor Amplification	Atlantic salmon	BAC end	Microsatellite
55	Ssa0214BSFU	Poor Amplification	Atlantic salmon	BAC end	Microsatellite
56	Ssa0222BSFU	Poor Amplification	Atlantic salmon	BAC end	Microsatellite
57	Ssa0223BSFU	Poor Amplification	Atlantic salmon	BAC end	Microsatellite
58	Ssa0236BSFU	Poor Amplification	Atlantic salmon	BAC end	Microsatellite
59	Ssa0237BSFU	Poor Amplification	Atlantic salmon	BAC end	Microsatellite
60	Ssa0239BSFU	Poor Amplification	Atlantic salmon	BAC end	Microsatellite
61	Ssa0242BSFU	Poor Amplification	Atlantic salmon	BAC end	Microsatellite
62	Ssa0251BSFU	Poor Amplification	Atlantic salmon	BAC end	Microsatellite
63	Ssa0253BSFU	Poor Amplification	Atlantic salmon	BAC end	Microsatellite
64	Ssa0255BSFU	Poor Amplification	Atlantic salmon	BAC end	Microsatellite
65	Ssa0260BSFU	Poor Amplification	Atlantic salmon	BAC end	Microsatellite
66	Ssa0262BSFU	Poor Amplification	Atlantic salmon	BAC end	Microsatellite
67	Ssa0274BSFU	Poor Amplification	Atlantic salmon	BAC end	Microsatellite
68	Ssa0277BSFU	Poor Amplification	Atlantic salmon	BAC end	Microsatellite
69	Ssa0282BSFU	Poor Amplification	Atlantic salmon	BAC end	Microsatellite
70	Ssa0294BSFU	Poor Amplification	Atlantic salmon	BAC end	Microsatellite
71	Ssa0299BSFU	Poor Amplification	Atlantic salmon	BAC end	Microsatellite
72	Ssa0312BSFU	Poor Amplification	Atlantic salmon	BAC end	Microsatellite
73	Ssa0318BSFU	Poor Amplification	Atlantic salmon	BAC end	Microsatellite
74	Ssa0320BSFU	Poor Amplification	Atlantic salmon	BAC end	Microsatellite
75	Ssa0322BSFU	Poor Amplification	Atlantic salmon	BAC end	Microsatellite
76	Ssa0329BSFU	Poor Amplification	Atlantic salmon	BAC end	Microsatellite
77	Ssa0343BSFU	Poor Amplification	Atlantic salmon	BAC end	Microsatellite
78	Ssa0344BSFU	Poor Amplification	Atlantic salmon	BAC end	Microsatellite
79	Ssa0348BSFU	Poor Amplification	Atlantic salmon	BAC end	Microsatellite
80	Ssa0349BSFU	Poor Amplification	Atlantic salmon	BAC end	Microsatellite
81	Ssa0352BSFU	Poor Amplification	Atlantic salmon	BAC end	Microsatellite
82	Ssa0356BSFU	Poor Amplification	Atlantic salmon	BAC end	Microsatellite
83	Ssa0357BSFU	Poor Amplification	Atlantic salmon	BAC end	Microsatellite
84	Ssa0358BSFU	Poor Amplification	Atlantic salmon	BAC end	Microsatellite
85	Ssa0359BSFU	Poor Amplification	Atlantic salmon	BAC end	Microsatellite
86	Ssa0360BSFU	Poor Amplification	Atlantic salmon	BAC end	Microsatellite
87	Ssa0361BSFU	Poor Amplification	Atlantic salmon	BAC end	Microsatellite
88	Ssa0364BSFU	Poor Amplification	Atlantic salmon	BAC end	Microsatellite
89	Ssa0368BSFU	Poor Amplification	Atlantic salmon	BAC end	Microsatellite
90	Ssa0392BSFU	Poor Amplification	Atlantic salmon	BAC end	Microsatellite
91	Ssa0412BSFU	Poor Amplification	Atlantic salmon	BAC end	Microsatellite
92	Ssa0426BSFU	Poor Amplification	Atlantic salmon	BAC end	Microsatellite
93	Ssa0429BSFU	Poor Amplification	Atlantic salmon	BAC end	Microsatellite
94	Ssa0431BSFU	Poor Amplification	Atlantic salmon	BAC end	Microsatellite
95	Ssa0437BSFU	Poor Amplification	Atlantic salmon	BAC end	Microsatellite
96	Ssa0458BSFU	Poor Amplification	Atlantic salmon	BAC end	Microsatellite
97	Ssa0465BSFU	Poor Amplification	Atlantic salmon	BAC end	Microsatellite
98	Ssa0530BSFU	Poor Amplification	Atlantic salmon	BAC end	Microsatellite
99	Ssa0531BSFU	Poor Amplification	Atlantic salmon	BAC end	Microsatellite
100	Ssa0549BSFU	Poor Amplification	Atlantic salmon	BAC end	Microsatellite
101	Ssa0555BSFU	Poor Amplification	Atlantic salmon	BAC end	Microsatellite
102	Ssa0563BSFU	Poor Amplification	Atlantic salmon	BAC end	Microsatellite
103	Ssa0566BSFU	Poor Amplification	Atlantic salmon	BAC end	Microsatellite
104	Ssa0567BSFU	Poor Amplification	Atlantic salmon	BAC end	Microsatellite
105	Ssa0575BSFU	Poor Amplification	Atlantic salmon	BAC end	Microsatellite
106	Ssa0582BSFU	Poor Amplification	Atlantic salmon	BAC end	Microsatellite
107	Ssa0583BSFU	Poor Amplification	Atlantic salmon	BAC end	Microsatellite
108	Ssa0584BSFU	Poor Amplification	Atlantic salmon	BAC end	Microsatellite
109	Ssa0586BSFU	Poor Amplification	Atlantic salmon	BAC end	Microsatellite
110	Ssa0588BSFU	Poor Amplification	Atlantic salmon	BAC end	Microsatellite
111	Ssa0591BSFU	Poor Amplification	Atlantic salmon	BAC end	Microsatellite
112	Ssa0596BSFU	Poor Amplification	Atlantic salmon	BAC end	Microsatellite
113	Ssa0623BSFU	Poor Amplification	Atlantic salmon	BAC end	Microsatellite
114	Ssa0624BSFU	Poor Amplification	Atlantic salmon	BAC end	Microsatellite
115	Ssa0627BSFU	Poor Amplification	Atlantic salmon	BAC end	Microsatellite
116	Ssa0648BSFU	Poor Amplification	Atlantic salmon	BAC end	Microsatellite
117	Ssa0669BSFU	Poor Amplification	Atlantic salmon	BAC end	Microsatellite
118	Ssa0682BSFU	Poor Amplification	Atlantic salmon	BAC end	Microsatellite
119	Ssa0703BSFU	Poor Amplification	Atlantic salmon	BAC end	Microsatellite
120	Ssa0716BSFU	Poor Amplification	Atlantic salmon	BAC end	Microsatellite
121	Ssa0726BSFU	Poor Amplification	Atlantic salmon	BAC end	Microsatellite
122	Ssa0736BSFU	Poor Amplification	Atlantic salmon	BAC end	Microsatellite
123	Ssa0746BSFU	Poor Amplification	Atlantic salmon	BAC end	Microsatellite
124	Ssa0754BSFU	Poor Amplification	Atlantic salmon	BAC end	Microsatellite
125	Ssa0760BSFU	Poor Amplification	Atlantic salmon	BAC end	Microsatellite
126	Ssa0767BSFU	Poor Amplification	Atlantic salmon	BAC end	Microsatellite
127	Ssa0775BSFU	Poor Amplification	Atlantic salmon	BAC end	Microsatellite
128	Ssa0785BSFU	Poor Amplification	Atlantic salmon	BAC end	Microsatellite
129	Ssa0787BSFU	Poor Amplification	Atlantic salmon	BAC end	Microsatellite
130	Ssa0795BSFU	Poor Amplification	Atlantic salmon	BAC end	Microsatellite
131	Ssa0799BSFU	Poor Amplification	Atlantic salmon	BAC end	Microsatellite
132	Ssa0800BSFU	Poor Amplification	Atlantic salmon	BAC end	Microsatellite
133	Ssa0809BSFU	Poor Amplification	Atlantic salmon	BAC end	Microsatellite
134	Ssa0813BSFU	Poor Amplification	Atlantic salmon	BAC end	Microsatellite
135	Ssa0814BSFU	Poor Amplification	Atlantic salmon	BAC end	Microsatellite
136	Ssa0851BSFU	Poor Amplification	Atlantic salmon	BAC end	Microsatellite
137	Ssa0856BSFU	Poor Amplification	Atlantic salmon	BAC end	Microsatellite
138	Ssa0859BSFU	Poor Amplification	Atlantic salmon	BAC end	Microsatellite
139	Ssa0866BSFU	Poor Amplification	Atlantic salmon	BAC end	Microsatellite
140	Ssa0884BSFU	Poor Amplification	Atlantic salmon	BAC end	Microsatellite
141	Ssa0890BSFU	Poor Amplification	Atlantic salmon	BAC end	Microsatellite
142	Ssa0891BSFU	Poor Amplification	Atlantic salmon	BAC end	Microsatellite
143	Ssa0892BSFU	Poor Amplification	Atlantic salmon	BAC end	Microsatellite
144	Ssa0907BSFU	Poor Amplification	Atlantic salmon	BAC end	Microsatellite
145	Ssa0914BSFU	Poor Amplification	Atlantic salmon	BAC end	Microsatellite
146	Ssa0915BSFU	Poor Amplification	Atlantic salmon	BAC end	Microsatellite
147	Ssa0916BSFU	Poor Amplification	Atlantic salmon	BAC end	Microsatellite
148	Ssa0919BSFU	Poor Amplification	Atlantic salmon	BAC end	Microsatellite
149	Ssa0926BSFU	Poor Amplification	Atlantic salmon	BAC end	Microsatellite
150	Ssa0930BSFU	Poor Amplification	Atlantic salmon	BAC end	Microsatellite
151	Ssa0938BSFU	Poor Amplification	Atlantic salmon	BAC end	Microsatellite
152	Ssa0944BSFU	Poor Amplification	Atlantic salmon	BAC end	Microsatellite
153	Ssa0951BSFU	Poor Amplification	Atlantic salmon	BAC end	Microsatellite
154	Ssa0954BSFU	Poor Amplification	Atlantic salmon	BAC end	Microsatellite
155	Ssa0966BSFU	Poor Amplification	Atlantic salmon	BAC end	Microsatellite
156	Ssa0977BSFU	Poor Amplification	Atlantic salmon	BAC end	Microsatellite
157	Ssa0978BSFU	Poor Amplification	Atlantic salmon	BAC end	Microsatellite
158	Ssa0980BSFU	Poor Amplification	Atlantic salmon	BAC end	Microsatellite
159	Ssa10001BSFU	Poor Amplification	Atlantic salmon	BAC end	Microsatellite
160	Ssa10003BSFU	Poor Amplification	Atlantic salmon	BAC end	Microsatellite
161	Ssa10007BSFU	Poor Amplification	Atlantic salmon	BAC end	Microsatellite
162	Ssa10008BSFU	Poor Amplification	Atlantic salmon	BAC end	Microsatellite
163	Ssa10009BSFU	Poor Amplification	Atlantic salmon	BAC end	Microsatellite
164	Ssa10010BSFU	Poor Amplification	Atlantic salmon	BAC end	Microsatellite
165	Ssa10011BSFU	Poor Amplification	Atlantic salmon	BAC end	Microsatellite
166	Ssa10012BSFU	Poor Amplification	Atlantic salmon	BAC end	Microsatellite
167	Ssa10014BSFU	Poor Amplification	Atlantic salmon	BAC end	Microsatellite
168	Ssa10015BSFU	Poor Amplification	Atlantic salmon	BAC end	Microsatellite
169	Ssa10020BSFU	Poor Amplification	Atlantic salmon	BAC end	Microsatellite
170	Ssa10024BSFU	Poor Amplification	Atlantic salmon	BAC end	Microsatellite
171	Ssa10025BSFU	Poor Amplification	Atlantic salmon	BAC end	Microsatellite
172	Ssa10026BSFU	Poor Amplification	Atlantic salmon	BAC end	Microsatellite
173	Ssa10031BSFU	Poor Amplification	Atlantic salmon	BAC end	Microsatellite
174	Ssa10032BSFU	Poor Amplification	Atlantic salmon	BAC end	Microsatellite
175	Ssa10036BSFU	Poor Amplification	Atlantic salmon	BAC end	Microsatellite
176	Ssa10037BSFU	Poor Amplification	Atlantic salmon	BAC end	Microsatellite
177	Ssa10038BSFU	Poor Amplification	Atlantic salmon	BAC end	Microsatellite
178	Ssa10039BSFU	Poor Amplification	Atlantic salmon	BAC end	Microsatellite
179	Ssa10040BSFU	Poor Amplification	Atlantic salmon	BAC end	Microsatellite
180	Ssa10042BSFU	Poor Amplification	Atlantic salmon	BAC end	Microsatellite
181	Ssa10045BSFU	Poor Amplification	Atlantic salmon	BAC end	Microsatellite
182	BHMS272	Poor Amplification	Atlantic salmon	Anonymous	Microsatellite
183	Ssa403UoS	Poor Amplification	Atlantic salmon	Anonymous	Microsatellite
184	SsaD157	Poor Amplification	Atlantic salmon	Anonymous	Microsatellite
185	SsaF43NUIG	Poor Amplification	Atlantic salmon	Anonymous	Microsatellite
186	SsaLeeI84	Poor Amplification	Atlantic salmon	Anonymous	Microsatellite
187	OtsG85UCD	Poor Amplification	Chinook salmon	Anonymous	Microsatellite
188	OMM1199	Poor Amplification	Rainbow trout	Anonymous	Microsatellite
189	OmyOGT4TUF	Poor Amplification	Rainbow trout	Anonymous	Microsatellite
190	One18ASC	Poor Amplification	Sockey salmon	Anonymous	Microsatellite
